# Supplementary material for: The role of children in the spread of COVID-19: Using household data from Bnei Brak, Israel, to estimate the relative susceptibility and infectivity of children
Source: PLoS Comput Biol. 2021 Feb 11;17(2):e1008559. doi: 10.1371/journal.pcbi.1008559 (PMC7877572; doi:10.1371/journal.pcbi.1008559)
Supplement: S1 Table — Number of households with a given probability assigned for the index case to be an adult. (XLSX) [file pcbi.1008559.s011.xlsx]

## Sheet: Sheet1
# households	34	1	1	2	2	1	10	2	1	32	1	2	17	3	528
P(index case is adult)	0	0.17	0.18	0.2	0.25	0.29	0.33	0.4	0.43	0.5	0.55	0.6	0.66	0.8	1
